# Supplementary material for: Evaluation of the Chemical Stability, Membrane Permeability and Antiproliferative Activity of Cyclic Diarylheptanoids from European Hornbeam (Carpinus betulus L.)
Source: Int J Mol Sci. 2023 Aug 30;24(17):13489. doi: 10.3390/ijms241713489 (PMC10488193; doi:10.3390/ijms241713489)
Supplement: Supplementary file 1 [file ijms-24-13489-s001.zip]

Archive with 1 entries (1 files):
- ijms-2556447-supplementary.pdf
